# Supplementary material for: International pilot external quality assessment scheme for analysis and reporting of circulating tumour DNA
Source: BMC Cancer. 2018 Aug 9;18:804. doi: 10.1186/s12885-018-4694-x (PMC6085634; doi:10.1186/s12885-018-4694-x)
Supplement: Supplementary file 2 — Table S2. Description: Detailed overview of the mutation detection techniques used by the EQA participants. (XLSX 12 kb) [file 12885_2018_4694_MOESM2_ESM.xlsx]

## Sheet: Supplemental Table 2
Supplemental Table 2: Detailed overview of the mutation detection techniques used by the EQA participants.
Method EGFR	# laboratories (%) (n=31)
Commercial Kit	11 (35.5)
Cobas® EGFR Mutation Test v2 (Roche)	8 (25.8)
Therascreen EGFR Plasma RGQ PCR Kit (Qiagen)	2 (6.5)
Easy EGFR v.2016/02 (Diatech Pharmacogenetics)	1 (3.2)
ddPCR	7 (22.6)
QX200 Droplet Digital PCR system (Bio-rad)	5 (16.1)
QX100 Droplet Digital PCR system (Bio-rad)	2 (6.5)
NGS	12 (38.7)
ONCOMINE Lung cfDNA Assay + ION S5 XL (Life Technologies)	4 (12.9)
PGM IonTorrent (Life Technologies) + In-house primers	2 (6.5)
PGM IonTorrent (Life Technologies) + Ion AmpliSeq 2.0 Library Kit	1 (3.2)
PGM IonTorrent + Ion AmpliSeq Cancer Hotspot panel v2 (Life technologies)	1 (3.2)
PGM IonTorrent + Ion AmpliSeq Colon and Lung Cancer Panel (Life technologies)	1 (3.2)
PGM IonTorrent + custom Panel (Life technologies)	1 (3.2)
MiSeq (Illumina) + In-house primers	1 (3.2)
Actionable Mutations panel (Qiagen) + GeneReader	1 (3.2)
LDT (5’nuclease PCR (Taqman) with PNA)	1 (3.2)
Method KRAS	# laboratories (%) (n=23)
Commercial Kit	4 (17.4)
Idylla ctKRAS Mutation Assay (Biocartis)	2 (8.7)
Kras Mutation Test v2 (LSR) (Roche)	1 (4.3)
Easy KRAS v.2015/02 (Diatech Pharmacogenetics)	1 (4.3)
ddPCR	4 (17.4)
QX200 Droplet Digital PCR system (Bio-rad)	3 (13.0)
QX100 Droplet Digital PCR system (Bio-rad)	1 (4.3)
NGS	13 (56.5)
ONCOMINE Lung cfDNA Assay + ION S5 XL (Life Technologies)	4 (17.4)
PGM IonTorrent (Life Technologies) + In-house primers	2 (8.7)
PGM IonTorrent (Life Technologies) + Ion AmpliSeq 2.0 Library Kit	1 (4.3)
PGM IonTorrent + Ion AmpliSeq Cancer Hotspot panel v2 (Life technologies)	1 (4.3)
PGM IonTorrent + Ion AmpliSeq Colon and Lung Cancer Panel (Life technologies)	1 (4.3)
PGM IonTorrent + custom Panel (Life technologies)	1 (4.3)
MiSeq (Illumina) + In-house primers	1 (4.3)
MiSeq (Illumina) + Nimblegene Sequence Capture (Roche)- custom panel	1 (4.3)
Actionable Mutations panel (Qiagen) + GeneReader	1 (4.3)
OncoBEAM® RAS CRC IVD KIT (Sysmex-Inostics)	1 (4.3)
LDT (5’nuclease PCR (Taqman) with PNA)	1 (4.3)
Method NRAS	# laboratories (%) (n=20)
Commercial Kit	3 (15.0)
Idylla ctNRAS-BRAF-EGFR S492R Mutation Assay (Biocartis)	1 (5.0)
Braf/Nras Mutation Test (LSR) (Roche)	1 (5.0)
Easy NRAS v.2016/02 (Diatech Pharmacogenetics)	1 (5.0)
ddPCR	3 (15.0)
QX200 Droplet Digital PCR system (Bio-rad)	2 (10.0)
QX100 Droplet Digital PCR system (Bio-rad)	1 (5.0)
NGS	13 (65.0)
ONCOMINE Lung cfDNA Assay + ION S5 XL (Life Technologies)	4 (20.0)
PGM IonTorrent (Life Technologies) + In-house primers	2 (10.0)
PGM IonTorrent (Life Technologies) + Ion AmpliSeq 2.0 Library Kit	1 (5.0)
PGM IonTorrent + Ion AmpliSeq Cancer Hotspot panel v2 (Life technologies)	1 (5.0)
PGM IonTorrent + Ion AmpliSeq Colon and Lung Cancer Panel (Life technologies)	1 (5.0)
PGM IonTorrent + custom Panel (Life technologies)	1 (5.0)
MiSeq (Illumina) + In-house primers	1 (5.0)
MiSeq (Illumina) + Nimblegene Sequence Capture (Roche)- custom panel	1 (5.0)
Actionable Mutations panel (Qiagen) + GeneReader	1 (5.0)
OncoBEAM® RAS CRC IVD KIT (Sysmex-Inostics)	1 (5.0)
